# Supplementary material for: Carboxymethyl Chitosan Modified Oxymatrine Liposomes for the Alleviation of Emphysema in Mice via Pulmonary Administration
Source: Molecules. 2022 Jun 4;27(11):3610. doi: 10.3390/molecules27113610 (PMC9182538; doi:10.3390/molecules27113610)
Supplement: Supplementary file 1 [file molecules-27-03610-s001.zip]

Archive with 1 entries (1 files):
- molecules-1749135-supplementary.pdf
